# Supplementary material for: Accompanying Titanium Meshes and Titanium-Reinforced Membranes with Collagen Membranes in Vertical Alveolar Ridge Augmentations: A Systematic Review
Source: J Funct Biomater. 2025 Jul 4;16(7):246. doi: 10.3390/jfb16070246 (PMC12295274; doi:10.3390/jfb16070246)
Supplement: Supplementary file 1 [file jfb-16-00246-s001.zip]

Archive with 1 entries (1 files):
- jfb-3662384-supplementary.pdf
